# Supplementary material for: Kinocardiography Derived from Ballistocardiography and Seismocardiography Shows High Repeatability in Healthy Subjects
Source: Sensors (Basel). 2021 Jan 26;21(3):815. doi: 10.3390/s21030815 (PMC7865512; doi:10.3390/s21030815)
Supplement: Supplementary file 1 [file sensors-21-00815-s001.zip]

Archive with 1 entries (1 files):
- sensors-1033781-supplementary.bmp
